# Supplementary material for: Estrogen is required for maintaining the quality of cardiac stem cells
Source: PLoS One. 2021 Jan 22;16(1):e0245166. doi: 10.1371/journal.pone.0245166 (PMC7822545; doi:10.1371/journal.pone.0245166)
Supplement: S1 Table — (XLSX) [file pone.0245166.s002.xlsx]

## Sheet: S1 Table
	Animal No.	Control	Ovx	LE2	HE2
No of CSCs	1	2.88	1.05	3.76	6.72
	2	2.94	2.16	3.52	5.14
	3	2.52	2.32	3.48	5.32
	mean	2.78	1.84333	3.58667	5.72667
c-kit	1	0.6379	1.3378	5.2923	6.3673
	2	0.5253	1.3334	5.3034	7.989
	3	0.7245	0.7361	3.7246	8.7954
	mean	0.629233	1.13577	4.77343	7.71723
Ki-67	1	0.5712	0.6667	2.9231	6.485
	2	0.6135	0.4484	2.7097	6.1091
	3	0.6623	0.578	3.2156	5.8062
	mean	0.615667	0.564367	2.94947	6.13343
	Animal No.	Control	Ovx	LE2	HE2
53BP1	1	5.1106	17.6807	4.8375	2.4999
	2	4.6584	20.6418	4.0252	2.5398
	3	15.8032	16.3971	4.7246	0.7954
	mean	8.52407	18.2399	4.5291	1.94503
TERT	1	79.5926	55.0426	79.1048	87.0403
	2	80.3002	56.4592	76.5072	86.3734
	3	78.8049	54.5043	75.8032	87.948
	mean	79.5659	55.3354	77.1384	87.1206
